# Supplementary material for: Mutations in Glycosyltransferases and Glycosidases: Implications for Associated Diseases
Source: Biomolecules. 2024 Apr 19;14(4):497. doi: 10.3390/biom14040497 (PMC11048727; doi:10.3390/biom14040497)
Supplement: Supplementary file 1 [file biomolecules-14-00497-s001.zip]

Archive with 1 entries (1 files):
- biomolecules-2795504-supplementary.pdf
